# Supplementary material for: The KLOTHO Birth Cohort: Maternal and Neonatal Vitamin D Status and Neurodevelopmental Outcomes at 10 Years
Source: Nutrients. 2025 Dec 26;18(1):76. doi: 10.3390/nu18010076 (PMC12787897; doi:10.3390/nu18010076)
Supplement: Supplementary file 1 [file nutrients-18-00076-s001.zip]

Archive with 1 entries (1 files):
- nutrients-4032591-supplementary.pdf
